# Supplementary material for: Interim report on engineered NK cell trial in lung cancer refractory to immune checkpoint inhibitors
Source: JCI Insight. 2025 Feb 4;10(6):e186890. doi: 10.1172/jci.insight.186890 (PMC11949060; doi:10.1172/jci.insight.186890)
Supplement: Supporting data values [file jciinsight-10-186890-s314.xlsx]

## Sheet: Figure 3A
Fig 3 panel A	Copies of tEGFR/µg gDNA
Day	COH-004	COH-005	COH-006
0	0	0	0
0.0417	119.4	61.2	146.4
0.1667	18.6	0	0
1	0	0	0
2	0	0	0
3	0	0	0
7	0	0	0
7.0417	308.7	115.4	163.7
7.1667	55.8	0	19.8
14	0	0	0
14.0417	330.4	228.4	98.4
14.1667	10.4	0	23.7
21	0	0	0
21.0417	563.8	131.3	239.3
21.1667	0	0	4.9
28	0	0	0

## Sheet: Figure 3B
Fig 3 panel B	Copies of tEGFR/µg gDNA
Day	COH-005 C1	COH-005 C2
0	0	0
0.0417	61.2	192.8
0.1667	0	7.1
1	0	0
2	0	0
3	0	0
7	0	0
7.0417	115.4	324.7
7.1667	0	12.5
14	0	0
14.0417	228.4	421.7
14.1667	0	14.3
21	0	0
21.0417	131.3
21.1667	0
28	0	0
